# Supplementary material for: Deep Learning Approach for the Localization and Analysis of Surface Plasmon Scattering
Source: Sensors (Basel). 2023 Sep 27;23(19):8100. doi: 10.3390/s23198100 (PMC10575049; doi:10.3390/s23198100)
Supplement: Supplementary file 1 [file sensors-23-08100-s001.zip]

Archive with 1 entries (1 files):
- sensors-2554421-supplementary.pdf
